# Supplementary material for: Can Cis-Regulatory Elements Explain Differences in Petunia Pollination Syndromes?
Source: Genes (Basel). 2025 Aug 15;16(8):963. doi: 10.3390/genes16080963 (PMC12385822; doi:10.3390/genes16080963)
Supplement: Supplementary file 1 [file genes-16-00963-s001.zip]

Archive with 1 entries (1 files):
- genes-3805741-supplementary.pdf
